# Supplementary material for: Identification of Tsetse (Glossina spp.) Using Matrix-Assisted Laser Desorption/Ionisation Time of Flight Mass Spectrometry
Source: PLoS Negl Trop Dis. 2013 Jul 11;7(7):e2305. doi: 10.1371/journal.pntd.0002305 (PMC3708848; doi:10.1371/journal.pntd.0002305)
Supplement: Table S1 — Composite Correlation Index (CCI) values of 60 spectra sets of tsetse. CCI was calculated using Biotyper 3.0 software (Bruker Daltonics, Bremen, Germany) in the mass range of 3000–12000 Da, resolution 4, 4 intervals and auto-correction off. CCI value nearing 1.0 indicates the relatedness between the spectral set and 0 indicates deviation among the spectra sets. M-male and F-female. (XLSX) [file pntd.0002305.s001.xlsx]

## Sheet: Tabelle1
Sample description	No.	1	2	3	4	5	6	7	8	9	10	11	12	13	14	15	16	17	18	19	20	21	22	23	24	25	26	27	28	29	30	31	32	33	34	35	36	37	38	39	40	41	42	43	44	45	46	47	48
Glossina palpalis gambiensis M wings	60	0.0958	0.0458	0.0573	0.0072	0.0095	0.0123	0.1038	0.0817	0.1207	0.0081	0.0623	0.4297	0.1456	0.1067	0.0158	0.0423	0.0072	0.1934	0.0335	0.0111	0.0008	0.1265	0.0051	0.1981	0.0444	0.0877	0.0035	0.008	0.002	0.4602	0.0096	0.0659	0.0093	0.0064	0.0659	0.2501	0.1219	0.256	0.0019	0.003	0.0145	0.0245	0.0553	0.2742	0.0361	0.0003	0.2585	0.0482
Glossina palpalis gambiensis M whole	59	0.11	0.2759	0.1692	0.236	0.317	0.2876	0.2326	0.2826	0.0088	0.2014	0.2133	0.0084	0.2617	0.1926	0.0003	0.1839	0.1717	0.1779	0.2164	0.1843	0.1021	0.2393	0.2282	0.189	0.2949	0.0316	0.0065	0.2721	0.0018	0.0148	0.2339	0.197	0.1816	0.1761	0.0872	0.012	0.2946	0.0108	0.0004	0.1331	0.3576	0.3528	0.0055	0.2554	0.2254	0.0241	0.2878	0.0348
Glossina palpalis gambiensis M thorax	58	0.2102	0.3199	0.1932	0.3385	0.3391	0.1517	0.2387	0.3366	0.0126	0.3404	0.3073	0.0068	0.3697	0.2721	0.0004	0.4309	0.3771	0.1553	0.4296	0.2919	0.0075	0.3708	0.4051	0.1519	0.2719	0.0957	0.0003	0.3752	0.0555	0.0068	0.3836	0.1903	0.3939	0.3792	0.2074	0.0094	0.2779	0.0043	0.0002	0.3008	0.3876	0.1198	0.0251	0.1964	0.1869	0.1945	0.3777	0.0145
Glossina palpalis gambiensis M legs	57	0.225	0.2059	0.1119	0.3224	0.248	0.1344	0.2677	0.5219	0.3534	0.3477	0.2784	0.1615	0.3559	0.2716	0.3074	0.2922	0.333	0.1886	0.3507	0.3019	0.3075	0.3374	0.3098	0.1885	0.1718	0.2103	0.317	0.3389	0.2774	0.1402	0.3032	0.3087	0.3691	0.3283	0.3185	0.1754	0.3779	0.1966	0.43	0.349	0.3725	0.2295	0.3471	0.3094	0.4372	0.4148	0.6515	0.2253
Glossina palpalis gambiensis M head	56	0.0696	0.4556	0.2335	0.2008	0.0815	0.0177	0.0689	0.2585	0.088	0.1535	0.046	0.4816	0.1328	0.1178	0.331	0.0164	0.0782	0.0675	0.0467	0.1018	0.0008	0.1616	0.0059	0.1038	0.5269	0.0458	0.0026	0.1668	0.0028	0.3213	0.317	0.0461	0.1898	0.1686	0.1135	0.4886	0.1324	0.1582	0.003	0.0237	0.1702	0.0077	0.0191	0.2534	0.1574	0.0051	0.2384	0.0763
Glossina palpalis gambiensis M abdomen	55	0.1633	0.047	0.0595	0.0791	0.0096	0.0458	0.195	0.1392	0.1458	0.0871	0.4173	0.0051	0.2816	0.0548	0.0069	0.0993	0.0447	0.1461	0.2396	0.0066	0.0097	0.157	0.0688	0.1372	0.0326	0.2619	0.1098	0.0176	0.3108	0.0042	0.0056	0.3967	0.0121	0.006	0.2645	0.0049	0.5173	0.0064	0.0867	0.2409	0.0114	0.1062	0.2089	0.0079	0.0485	0.0096	0.4138	0.0307
Glossina palpalis gambiensis F wings	54	0.1879	0.1342	0.1157	0.0066	0.0086	0.0247	0.2193	0.1471	0.2546	0.0079	0.1347	0.1175	0.3554	0.0116	0.0768	0.0864	0.1323	0.4346	0.1712	0.0107	0.0051	0.2715	0.0054	0.4524	0.1522	0.1551	0.0361	0.0573	0.0035	0.0271	0.0086	0.1176	0.017	0.006	0.1254	0.0888	0.2757	0.2817	0.1202	0.0031	0.0137	0.0269	0.1066	0.4031	0.3317	0.0003	0.2648	0.6264
Glossina palpalis gambiensis F whole	53	0.0051	0.2557	0.1322	0.3221	0.2095	0.007	0.0047	0.4098	0.0074	0.2555	0.2412	0.0064	0.2363	0.2308	0.0004	0.0217	0.1574	0.2056	0.1282	0.2353	0.0002	0.3191	0.0055	0.0943	0.2425	0.0057	0.0002	0.3937	0.153	0.0096	0.3275	0.0054	0.2791	0.3158	0.2223	0.0087	0.4446	0.012	0.0003	0.5042	0.6721	0.0197	0.0487	0.4538	0.3885	0.6197	0.3964	0.0392
Glossina palpalis gambiensis F thorax	52	0.1126	0.2005	0.1139	0.5414	0.2217	0.0616	0.1441	0.324	0.0112	0.4348	0.3633	0.0036	0.2414	0.2401	0.0003	0.352	0.3098	0.0969	0.2908	0.2841	0.0056	0.3711	0.3049	0.0688	0.1382	0.1254	0.0004	0.5471	0.2473	0.0043	0.3747	0.1581	0.4094	0.1916	0.2189	0.0048	0.3158	0.0048	0.0003	0.7792	0.6141	0.1065	0.0384	0.2295	0.2173	0.7801	0.4467	0.0135
Glossina palpalis gambiensis F legs	51	0.1444	0.2445	0.1083	0.011	0.0086	0.0059	0.2099	0.1147	0.4143	0.0118	0.215	0.0068	0.2388	0.0093	0.0103	0.1841	0.2102	0.2029	0.2118	0.0103	0.0094	0.3118	0.0107	0.2254	0.2063	0.0898	0.4079	0.014	0.0846	0.006	0.0099	0.1047	0.0153	0.0116	0.855	0.0068	0.3337	0.0071	0.5107	0.0131	0.0119	0.0099	0.0744	0.0104	0.4787	0.0131	0.544	0.02
Glossina palpalis gambiensis F head	50	0.2352	0.2947	0.1919	0.1486	0.2058	0.2973	0.1943	0.2166	0.3078	0.169	0.1756	0.403	0.1518	0.1321	0.2897	0.0986	0.1157	0.1448	0.1096	0.1247	0.0062	0.1743	0.0592	0.1502	0.369	0.158	0.0205	0.1564	0.0038	0.3627	0.2329	0.1239	0.1118	0.1244	0.1189	0.5218	0.1524	0.1637	0.0366	0.0746	0.165	0.0075	0.074	0.2284	0.1452	0.0043	0.2454	0.1464
Glossina palpalis gambiensis F abdomen	49	0.2455	0.2355	0.2015	0.2617	0.262	0.2084	0.2801	0.2765	0.2889	0.2629	0.2679	0.2232	0.1651	0.1398	0.1727	0.175	0.223	0.1172	0.1931	0.1475	0.2052	0.1839	0.1878	0.1174	0.246	0.3163	0.2982	0.2791	0.2898	0.2218	0.2946	0.4082	0.2712	0.2806	0.3403	0.229	0.2365	0.1057	0.2403	0.2417	0.2401	0.144	0.237	0.1555	0.251	0.2285	0.3704	0.1251
Glossina pallidipes M wings	48	0.0189	0.0127	0.0134	0.0117	0.0153	0.0218	0.024	0.0225	0.0274	0.0126	0.016	0.0907	0.0316	0.0217	0.238	0.0116	0.013	0.053	0.0156	0.0205	0.0092	0.0285	0.0124	0.0514	0.0152	0.0233	0.0077	0.0139	0.006	0.0271	0.0146	0.0185	0.0139	0.0095	0.0202	0.0683	0.1805	0.342	0.0515	0.0079	0.0277	0.0549	0.0186	0.4467	0.1521	0.0086	0.2154	0.908
Glossina pallidipes M whole	47	0.2789	0.2472	0.115	0.374	0.2848	0.1562	0.3005	0.4927	0.3998	0.4392	0.3323	0.2004	0.4068	0.2837	0.2911	0.3737	0.3652	0.2052	0.4245	0.3174	0.2475	0.04038	0.3572	0.2	0.2167	0.2811	0.3394	0.4042	0.3761	0.179	0.3827	0.3989	0.476	0.4651	0.4122	0.2158	0.4537	0.2195	0.4273	0.4836	0.4564	0.2337	0.3452	0.3036	0.4662	0.4711	0.9026
Glossina pallidipes M thorax	46	0.0054	0.183	0.0039	0.4422	0.1349	0.0001	0.0045	0.4008	0.0004	0.3177	0.2794	0.0018	0.0905	0.1183	0.0003	0.0122	0.0183	0.006	0.0104	0.1368	0.0002	0.0958	0.0022	0.0016	0.0851	0.0045	0.0002	0.5055	0.2358	0.0012	0.3166	0.0057	0.3588	0.4556	0.2274	0.0014	0.3723	0.0021	0.0003	0.7715	0.6735	0.003	0.0085	0.1989	0.0094	0.925
Glossina pallidipes M legs	45	0.0895	0.2018	0.1436	0.1349	0.0148	0.0786	0.1409	0.3418	0.2163	0.1416	0.1648	0.0223	0.2803	0.1531	0.0153	0.0975	0.2416	0.2087	0.2909	0.0838	0.0116	0.2417	0.0125	0.2339	0.2055	0.0387	0.3277	0.1984	0.0012	0.0077	0.1839	0.0398	0.1885	0.1481	0.0495	0.0218	0.3146	0.0575	0.7195	0.1904	0.3104	0.013	0.0326	0.1706	0.8678
Glossina pallidipes M head	44	0.0051	0.1338	0.0755	0.1585	0.1759	0.1643	0.1422	0.2471	0.0071	0.1491	0.0077	0.2165	0.20001	0.1745	0.3204	0.0071	0.0777	0.1544	0.0723	0.2148	0.0031	0.1784	0.0057	0.044	0.1262	0.174	0.0064	0.1709	0.0473	0.1602	0.1812	0.138	0.1916	0.1449	0.2133	0.2545	0.3149	0.7465	0.0091	0.1017	0.3537	0.0248	0.1319	0.8788
Glossina pallidipes M abdomen	43	0.0692	0.0261	0.0297	0.0533	0.0763	0.0446	0.0926	0.2669	0.092	0.0845	0.0615	0.0042	0.1009	0.0538	0.0067	0.0595	0.0084	0.094	0.0397	0.135	0.007	0.0984	0.007	0.0869	0.0188	0.0752	0.0679	0.0921	0.0806	0.0035	0.0398	0.1003	0.1167	0.1098	0.1431	0.0059	0.1261	0.0054	0.2058	0.0069	0.0537	0.0084	0.827
Glossina pallidipes F wings	42	0.1629	0.0061	0.0894	0.1051	0.1041	0.2501	0.2029	0.0106	0.007	0.1086	0.1348	0.0111	0.2877	0.187	0.0004	0.079	0.1327	0.2456	0.1411	0.078	0.0242	0.135	0.1735	0.1869	0.0083	0.0903	0.0003	0.1188	0.0096	0.0148	0.0077	0.1432	0.007	0.0049	0.0818	0.0103	0.3359	0.0231	0.0003	0.0256	0.0144	0.942
Glossina pallidipes F whole	41	0.0059	0.2293	0.1268	0.3992	0.1887	0.0047	0.0051	0.4065	0.0099	0.3047	0.2654	0.0054	0.287	0.2483	0.0004	0.0444	0.2343	0.407	0.2544	0.2524	0.0002	0.3586	0.0106	0.652	0.2123	0.006	0.0002	0.3867	0.1592	0.0068	0.2865	0.0063	0.3248	0.3581	0.1729	0.0063	0.6023	0.0092	0.0003	0.6446	0.9023
Glossina pallidipes F thorax	40	0.1285	0.1993	0.0948	0.4687	0.534	0.0267	0.1669	0.3699	0.0096	0.3183	0.219	0.0025	0.2207	0.1732	0.0003	0.3302	0.2228	0.0596	0.2814	0.1676	0.0071	0.3187	0.2689	0.054	0.1124	0.1521	0.0006	0.4611	0.3262	0.0023	0.314	0.2056	0.3588	0.4612	0.2631	0.0036	0.3478	0.0021	0.0003	0.8794
Glossina pallidipes F legs	39	0.0041	0.0068	0.1098	0.0002	0.0002	0.0002	0.16	0.0999	0.01	0.0003	0.0056	0.0009	0.0078	0.0075	0.009	0.0034	0.0064	0.0058	0.0076	0.0003	0.0079	0.006	0.0002	0.0065	0.0062	0.0025	0.4004	0.0009	0.0023	0.0002	0.0002	0.0733	0.0093	0.0061	0.0027	0.0006	0.2113	0.0039	0.8632
Glossina pallidipes F head	38	0.0032	0.004	0.0023	0.0036	0.0045	0.0065	0.0039	0.006	0.0044	0.0037	0.0026	0.1536	0.0068	0.0133	0.199	0.0028	0.0033	0.008	0.0038	0.0066	0.0023	0.0059	0.00035	0.0081	0.0042	0.0043	0.0002	0.0045	0.0009	0.1709	0.0045	0.0039	0.0051	0.0034	0.0056	0.1903	0.0885	0.9112
Glossina pallidipes F abdomen	37	0.2075	0.177	0.1167	0.2024	0.1443	0.149	0.2126	0.3528	0.211	0.1954	0.2272	0.0233	0.3864	0.2221	0.0156	0.2197	0.2004	0.1972	0.3309	0.2155	0.061	0.2793	0.2402	0.2112	0.1518	0.2618	0.0779	0.2093	0.2839	0.0064	0.1793	0.2734	0.242	0.2122	0.2911	0.0184	0.7293
Glossina morsitans morsitans M wings	36	0.0157	0.0122	0.0075	0.0077	0.0153	0.2533	0.3025	0.1221	0.0136	0.0198	0.0114	0.5123	0.0073	0.0203	0.1288	0.0051	0.0081	0.0098	0.0075	0.1021	0.0061	0.0069	0.0069	0.0104	0.0154	0.2294	0.0068	0.0202	0.0064	0.4486	0.0118	0.1365	0.01	0.0072	0.1546	0.7943
Glossina morsitans morsitans M whole	35	0.2215	0.0558	0.0903	0.2013	0.1298	0.1958	0.2638	0.2198	0.1345	0.2272	0.2751	0.0059	0.234	0.1321	0.0003	0.0058	0.0099	0.1476	0.0083	0.1556	0.0003	0.1678	0.0026	0.0766	0.398	0.5701	0.0179	0.3906	0.6768	0.0096	0.357	0.5621	0.4293	0.454	0.839
Glossina morsitans morsitans M thorax	34	0.0081	0.2163	0.1217	0.4234	0.3011	0.0045	0.0066	0.3172	0.0143	0.5049	0.4039	0.0046	0.1962	0.2534	0.0004	0.2743	0.459	0.1373	0.1784	0.317	0.0002	0.3027	0.0113	0.0243	0.1681	0.006	0.0004	0.7073	0.477	0.0047	0.5653	0.0079	0.6078	0.8457
Glossina morsitans morsitans M legs	33	0.0224	0.2123	0.1314	0.3019	0.1901	0.0065	0.0219	0.3322	0.0466	0.4448	0.1474	0.0062	0.3618	0.2448	0.0004	0.0288	0.4911	0.1711	0.1707	0.3175	0.0002	0.2894	0.0132	0.021	0.1631	0.0135	0.0011	0.4525	0.3604	0.007	0.4389	0.0184	0.8188
Glossina morsitans morsitans M head	32	0.3005	0.062	0.1072	0.1234	0.1249	0.2102	0.3737	0.0881	0.2102	0.1485	0.2441	0.0068	0.2274	0.1045	0.0062	0.1421	0.1274	0.1038	0.2456	0.1132	0.136	0.1477	0.1548	0.1069	0.0478	0.6564	0.3471	0.1316	0.5751	0.0075	0.0121	0.8488
Glossina morsitans morsitans M abdomen	31	0.0087	0.3839	0.2202	0.3958	0.4193	0.0103	0.0123	0.3573	0.0134	0.4848	0.4145	0.0092	0.2701	0.257	0.0004	0.2694	0.428	0.1646	0.2415	0.3268	0.0021	0.3113	0.0303	0.0911	0.3637	0.007	0.0006	0.1906	0.2928	0.009	0.7527
Glossina morsitans morsitans F wings	30	0.0108	0.1004	0.0063	0.0054	0.0108	0.0182	0.0095	0.0053	0.0099	0.0061	0.0075	0.6212	0.0056	0.0689	0.0159	0.0031	0.0049	0.0073	0.0045	0.0049	0.0037	0.0048	0.0039	0.0078	0.01333	0.0093	0.0003	0.0062	0.0004	0.8275
Glossina morsitans morsitans F whole	29	0.2736	0.0412	0.0032	0.2114	0.0903	0.0061	0.2876	0.1762	0.0075	0.2352	0.3589	0.0006	0.353	0.0498	0.0003	0.0081	0.0081	0.0043	0.0084	0.0489	0.0003	0.0093	0.0035	0.0027	0.0056	0.5	0.0148	0.3747	0.9155
Glossina morsitans morsitans F thorax	28	0.0996	0.2091	0.1316	0.4854	0.3238	0.1155	0.1364	0.3034	0.0097	0.4126	0.3531	0.0056	0.2281	0.2037	0.0004	0.244	0.3483	0.1597	0.2255	0.2441	0.004	0.2628	0.2547	0.0922	0.1978	0.0974	0.0071	0.8568
Glossina morsitans morsitans F legs	27	0.0089	0.0102	0.1769	0.0008	0.0019	0.0095	0.2828	0.1218	0.0188	0.0059	0.0101	0.0003	0.0086	0.0055	0.0003	0.0065	0.0064	0.0063	0.0072	0.0041	0.0173	0.0087	0.0003	0.0064	0.0091	0.0134	0.8196
Glossina morsitans morsitans F head	26	0.3324	0.0557	0.0975	0.0778	0.0411	0.2697	0.3093	0.0768	0.2551	0.1168	0.2061	0.0064	0.203	0.0457	0.0002	0.0062	0.0015	0.1245	0.006	0.0981	0.0003	0.1446	0.0026	0.1211	0.0493	0.8498
Glossina morsitans morsitans F abdomen	25	0.1386	0.5505	0.3039	0.4469	0.1357	0.0167	0.1738	0.2742	0.2057	0.1758	0.132	0.0155	0.171	0.1386	0.0004	0.1245	0.148	0.1511	0.1563	0.1048	0.0881	0.183	0.0828	0.1761	0.7849
Glossina brevipalpis M wings	24	0.2064	0.1445	0.1175	0.0874	0.1483	0.1994	0.2295	0.1488	0.2774	0.0631	0.1501	0.009	0.2852	0.3093	0.0004	0.1227	0.1054	0.8248	0.2251	0.1757	0.101	0.3001	0.1922	0.872
Glossina brevipalpis M whole	23	0.1909	0.0167	0.0664	0.2247	0.2066	0.1282	0.1842	0.1769	0.0126	0.2595	0.299	0.0038	0.5184	0.4543	0.0005	0.6188	0.4993	0.2004	0.5852	0.3392	0.0079	0.4989	0.8703
Glossina brevipalpis M thorax	22	0.2304	0.2424	0.105	0.2469	0.196	0.0551	0.2339	0.3309	0.4508	0.317	0.3216	0.0004	0.4365	0.4353	0.0005	0.6719	0.4246	0.315	0.4562	0.4713	0.0074	0.8743
Glossina brevipalpis M legs	21	0.0004	0.0131	0.0687	0.0039	0.0563	0.0371	0.2134	0.163	0.0006	0.0008	0.0022	0.0037	0.0085	0.1684	0.0005	0.01	0.0072	0.0784	0.0092	0.0047	0.6806
Glossina brevipalpis M head	20	0.0262	0.0917	0.0868	0.2049	0.2609	0.0792	0.1116	0.2647	0.0105	0.3799	0.2936	0.0047	0.4059	0.7931	0.0004	0.3485	0.5035	0.3357	0.3236	0.8887
Glossina brevipalpis M abdomen	19	0.2359	0.2039	0.1328	0.1712	0.1837	0.115	0.2687	0.3237	0.1339	0.2123	0.2813	0.0047	0.6577	0.4037	0.0005	0.4967	0.4051	0.1883	0.8195
Glossina brevipalpis F wings	18	0.2019	0.1265	0.1112	0.1201	0.1664	0.2076	0.2399	0.1572	0.2705	0.1432	0.1464	0.0081	0.3007	0.4176	0.0004	0.1371	0.2314	0.8596
Glossina brevipalpis F whole	17	0.1567	0.1616	0.1081	0.1989	0.177	0.0994	0.151	0.2983	0.1048	0.3059	0.2354	0.0052	0.432	0.4193	0.0005	0.4625	0.8579
Glossina brevipalpis F thorax	16	0.1383	0.1055	0.0805	0.2232	0.1835	0.0742	0.1685	0.2353	0.3426	0.286	0.226	0.0031	0.3965	0.3522	0.0004	0.8556
Glossina brevipalpis F legs	15	0.0003	0.0004	0.0002	0.0003	0.0003	0.0003	0.0066	0.0096	0.0004	0.0004	0.0003	0.145	0.0005	0.0005	0.865
Glossina brevipalpis F head	14	0.1256	0.1481	0.0942	0.1757	0.2439	0.113	0.1436	0.2419	0.0094	0.3063	0.2473	0.652	0.4226	0.8431
Glossina brevipalpis F abdomen	13	0.2084	0.2078	0.1611	0.1704	0.1947	0.1555	0.2555	0.2913	0.3412	0.2989	0.2579	0.0055	0.8507
Glossina austeni M wings	12	0.0096	0.118	0.0067	0.0066	0.0107	0.018	0.0088	0.0062	0.0101	0.0062	0.0067	0.8016
Glossina austeni M whole	11	0.5258	0.1893	0.1592	0.5252	0.4576	0.1867	0.4466	0.1889	0.4216	0.5694	0.8091
Glossina austeni M thorax	10	0.2566	0.2087	0.1106	0.5865	0.52	0.1139	0.2118	0.2576	0.017	0.7656
Glossina austeni M legs	9	0.3926	0.2325	0.1637	0.0095	0.014	0.0112	0.3651	0.175	0.8527
Glossina austeni M head	8	0.0901	0.2962	0.282	0.2794	0.152	0.0187	0.1296	0.8691
Glossina austeni M abdomen	7	0.6277	0.2079	0.1347	0.1622	0.1749	0.1832	0.9271
Glossina austeni F wings	6	0.2372	0.3175	0.1659	0.1141	0.2834	0.8503
Glossina austeni F whole	5	0.128	0.0283	0.1155	0.4815	0.8579
Glossina austeni F thorax	4	0.1832	0.2435	0.1358	0.8323
Glossina austeni F legs	3	0.1491	0.2393	0.8315
Glossina austeni F head	2	0.1416	0.6764
Glossina austeni F abdomen	1	0.8448
[truncated: 12 more columns]
