# Supplementary material for: Identification of Tsetse (Glossina spp.) Using Matrix-Assisted Laser Desorption/Ionisation Time of Flight Mass Spectrometry
Source: PLoS Negl Trop Dis. 2013 Jul 11;7(7):e2305. doi: 10.1371/journal.pntd.0002305 (PMC3708848; doi:10.1371/journal.pntd.0002305)
Supplement: Table S2 — Cross matching values of tsetse main spectra. The created tsetse main spectra were selected in Biotyper 3.0 (Bruker Daltonics, Bremen, Germany) software and matched with the entire database. The log score value 3.0 indicates complete matching and 0 represents complete deviation. The manufacturer's recommended log score values, ≥2.0 to 3.0, ≥1.7 to 1.9 and <1.7 were utilised to interpret the identification as probable species level, genus level and no reliable identification respectively. (XLSX) [file pntd.0002305.s002.xlsx]

## Sheet: Tabelle1
Sample description		1	2	3	4	5	6	7	8	9	10	11	12	13	14	15	16	17	18	19	20	21	22	23	24	25	26	27	28	29	30	31	32	33	34	35	36	37	38	39	40	41	42	43	44	45	46	47	48
Glossina austeni F abdomen	1	3	< 0	0.795	0.979	1.159	1.012	2.219	0.891	1.851	1.307	2.053	1	1.008	0.057	1.201	0.769	0.6	0.231	1.46	0.701	0.908	0.942	0.706	< 0	1.977	0.329	1.605	1.06	1.964	1.164	1.877	0.994	1.625	1.38	1.708	0.923	1.333	0.657	1.153	1.278	1.385	0.582	1.141	0.619	0.901	0.782	1.593	0.249
Glossina austeni F head	2	< 0	3	0.866	< 0	0.941	1.466	0.204	1.322	0.512	0.583	0.134	0.88	0.723	0.58	0.611	< 0	< 0	0.407	0.284	1.168	< 0	0.42	0.886	0.492	0.557	1.665	0.422	0.534	0.607	0.599	0.214	0.673	0.743	0.476	0.707	< 0	< 0	< 0	0.651	< 0	< 0	0.724	< 0	1.043	0.06	< 0	< 0	0.844
Glossina austeni F legs	3	0.79	0.567	3	0.515	1.674	1.329	0.43	0.995	0.955	1.085	1.362	1.247	0.417	0.552	0.523	0.788	0.633	0.744	0.689	0.718	0.084	0.714	0.745	0.407	0.767	0.836	0.718	1.022	1.048	1.337	0.778	1.184	1.124	0.39	1.371	1.58	0.662	0.918	0.698	0.757	0.824	1.314	0.369	1.341	1.02	0.819	0.49	1
Glossina austeni F thorax	4	1.063	1.312	1.093	3	2.218	1.114	0.718	0.69	1.064	2.204	1.871	0.742	0.78	1.069	1.018	0.879	0.988	0.629	0.533	0.915	0.733	0.988	1.09	0.622	0.601	0.875	1.039	1.772	1.027	0.821	0.661	1.532	1.44	1.45	1.278	0.541	1.11	0.867	0.076	1.665	1.768	0.643	< 0	1.108	1.438	1.675	1.101	0.055
Glossina austeni F whole	5	1.216	1.016	1.684	2.163	3	1.759	0.545	0.634	1.34	2.112	2.1	1.434	0.39	1.129	0.901	0.936	1.057	1.045	0.723	1.024	0.412	1.193	0.976	1.128	0.739	1.037	1.127	1.557	1.428	1.567	0.915	1.388	1.518	1.491	1.462	1.623	0.736	0.975	1.045	1.399	1.721	0.355	0.718	0.979	1.068	1.538	0.7	0.178
Glossina austeni F wings	6	1	1.474	1.352	1.093	1.803	3	0.513	0.657	1.036	1.175	1.269	2.085	0.688	0.815	0.647	0.103	< 0	1.738	< 0	0.351	< 0	0.31	0.178	1.682	0.56	1.732	0.035	0.79	0.503	2.081	< 0	1.024	0.872	0.661	0.311	1.709	0.957	0.938	0.083	0.447	0.922	1.934	< 0	1.058	0.506	< 0	0.026	1.514
Glossina austeni M abdomen	7	2.197	0.25	0.293	0.556	0.459	0.481	3	0.426	1.588	1.178	1.381	0.525	0.793	< 0	0.941	0.843	0.988	< 0	1.038	< 0	0.802	0.435	0.312	< 0	2.14	< 0	1.282	0.78	1.782	0.458	2.007	0.636	1.503	1.463	1.664	0.432	1.198	< 0	0.802	0.133	0.932	0.42	1.159	< 0	0.351	< 0	1.485	< 0
Glossina austeni M head	8	0.901	0.824	0.986	1.222	1.005	0.594	0.453	3	1.171	0.965	1.026	0.909	0.93	0.802	0.948	0.943	0.644	0.564	0.852	0.873	0.129	0.455	0.309	0.667	1.111	1.372	0.766	0.799	1.333	1.266	0.477	1.563	1.315	0.975	1.316	1.365	1.194	0.716	1.059	0.682	1.081	0.624	0.132	1.158	0.936	0.953	0.935	1.025
Glossina austeni M legs	9	1.854	0.31	0.923	0.912	1.269	0.96	1.595	1.014	3	1.708	1.513	1.023	1.458	0.9	1.233	1.443	1.232	0.797	1.428	0.703	1.285	1.183	1.122	0.702	1.697	0.643	2.319	1.112	1.878	1.087	1.47	1.438	2.31	1.683	1.744	0.827	1.26	0.076	1.752	1.42	1.119	0.592	0.966	0.899	1.18	1.142	1.796	0.321
Glossina austeni M thorax	10	1.338	0.773	1.159	2.207	2.143	1.206	1.148	0.794	1.749	3	1.987	0.821	1.042	1.167	0.562	1.122	0.98	0.729	0.919	1.109	0.646	0.959	0.808	1.152	0.889	0.78	1.304	1.713	1.552	0.643	0.968	1.588	1.869	1.593	1.353	0.603	1.411	0.401	1.205	1.647	1.747	1.091	0.564	1.163	1.428	1.54	1.468	0.402
Glossina austeni M whole	11	2.033	0.623	1.264	1.784	2.077	1.256	1.37	0.962	1.538	1.945	3	0.88	0.993	0.946	0.79	1.224	0.759	0.565	0.947	0.805	0.442	1.043	1.022	0.745	1.077	0.572	1.217	1.723	1.637	1.239	1.2	1.51	1.582	1.662	1.484	1.081	1.351	0.21	1.072	1.709	1.661	0.561	1	1.009	1.319	1.489	1.201	0.211
Glossina austeni M wings	12	0.968	0.983	1.238	0.665	1.419	2.158	0.543	0.831	1.096	0.799	0.831	3	0.033	0.784	1.033	0.19	0.19	0.918	0.281	< 0	0.5	0.065	< 0	1.094	0.593	1.954	0.968	< 0	0.586	2.344	0.625	0.926	1.124	0.647	1.048	1.719	0.593	0.788	0.777	< 0	0.564	1.7	0.748	0.792	0.972	0.767	0.45	1.354
Glossina brevipalpis F abdomen	13	1.015	0.363	0.62	0.623	0.855	0.656	0.795	0.724	1.478	0.991	0.982	0.031	3	1.645	1.603	1.319	1.541	1.283	2.436	1.332	1.416	1.633	1.475	1.533	0.739	0.911	0.947	0.399	1.397	0.38	0.808	1.052	1.612	0.79	0.87	0.933	1.087	0.649	0.972	0.413	1.001	0.875	0.201	0.996	0.873	0.665	0.853	0.695
Glossina brevipalpis F head	14	0.296	1.161	0.343	0.385	1.216	0.797	< 0	0.762	0.958	1.155	0.938	0.698	1.635	3	1.43	1.518	1.453	1.839	1.61	2.641	0.598	1.868	1.825	1.997	0.302	1.045	0.134	0.588	0.578	0.489	0.336	1.145	1.321	1.002	0.611	0.949	1.126	1.017	0.851	0.201	0.787	0.75	< 0	1.508	0.953	0.665	0.53	0.567
Glossina brevipalpis F legs	15	1.201	0.41	0.744	0.642	0.687	0.515	0.964	0.463	1.22	0.33	0.758	0.947	1.599	1.441	3	1.57	2.36	1.29	1.648	1.476	1.789	1.654	1.693	1.145	0.713	0.994	1.168	0.672	1.371	1.094	0.64	1.053	1.247	0.86	0.923	0.78	0.762	0.799	1.363	0.936	0.917	0.994	1.04	1.186	1.208	1.054	0.831	0.972
Glossina brevipalpis F thorax	16	1.14	< 0	0.774	0.794	0.944	0.016	0.85	0.883	1.145	1.101	1.216	0.49	1.331	1.532	1.578	3	1.897	0.901	1.474	1.574	1.417	2.501	2.254	0.799	0.825	0.392	1.277	0.793	1.572	0.325	0.721	1.437	1.496	1.396	1.335	0.494	0.679	0.113	0.834	0.562	1.133	0.552	0.203	0.507	0.763	1.127	1.034	0.518
Glossina brevipalpis F whole	17	0.635	< 0	0.48	0.852	0.836	< 0	1.005	0.424	1.216	0.901	0.734	0.295	1.441	1.448	2.375	1.877	3	0.705	1.768	1.475	1.82	2.018	2.065	0.32	1.053	0.496	1.162	1.126	1.392	0.592	0.901	1.003	1.364	1.016	1.315	0.593	0.729	0.536	1.148	0.701	0.751	0.764	0.928	0.759	1.077	1.074	1.277	0.376
Glossina brevipalpis F wings	18	0.577	0.395	0.744	0.528	1.092	1.672	< 0	0.328	0.843	0.097	0.536	0.804	1.268	1.835	1.337	0.866	0.694	3	1.194	1.708	0.871	0.868	0.805	2.574	< 0	1.005	0.434	0.1	0.428	1.463	0.194	0.295	0.468	0.407	0.242	1.03	0.965	1.397	0.672	0.626	0.756	1.484	0.182	1.4	0.73	0.689	< 0	1.229
Glossina brevipalpis M abdomen	19	1.458	0.546	0.7	0.041	0.757	< 0	1.035	0.682	1.417	0.554	0.984	0.329	2.434	1.606	1.636	1.432	1.753	1.165	3	1.488	1.624	1.762	1.673	1.23	1.258	0.907	1.189	0.643	1.412	0.243	1.245	0.592	1.251	0.792	0.95	0.839	1.028	0.751	0.897	0.856	1.124	0.957	0.712	0.536	0.778	0.515	1.217	0.226
Glossina brevipalpis M head	20	0.56	0.982	0.889	0.075	0.995	0.333	< 0	0.746	0.715	1.082	0.985	< 0	1.358	2.648	1.489	1.558	1.523	1.716	1.511	3	0.787	2.065	1.946	1.91	0.608	0.928	0.253	1.129	0.422	0.563	0.44	1.076	1.181	1.183	0.72	1.04	0.964	1.016	0.431	0.634	0.904	0.878	< 0	1.206	1.141	0.909	0.958	0.354
Glossina brevipalpis M legs	21	0.852	< 0	0.165	0.615	0.412	< 0	0.785	0.013	1.293	0.717	0.471	0.651	1.412	0.677	1.8	1.458	1.844	0.866	1.631	0.807	3	1.414	1.085	0.669	0.22	0.347	1.427	0.622	1.152	0.767	0.472	0.306	1.472	0.969	1.408	0.923	< 0	0.131	1.348	0.722	1.015	0.847	0.745	0.772	0.862	0.728	1.129	< 0
Glossina brevipalpis M thorax	22	0.978	0.527	0.795	1.057	1.223	0.269	0.44	0.314	0.851	0.934	1.033	0.076	1.614	1.88	1.645	2.491	2.035	0.858	1.777	2.065	1.391	3	2.511	0.907	0.485	1.052	0.678	1.102	1.277	0.49	< 0	1.497	1.295	1.181	1.091	0.337	0.557	0.516	0.771	0.953	1.088	0.298	0.139	0.734	0.957	1.034	0.925	0.032
Glossina brevipalpis M whole	23	0.844	0.152	0.839	0.919	1.124	0.264	0.328	0.394	1.155	0.764	0.998	0.626	1.443	1.836	1.665	2.236	2.072	0.778	1.666	1.924	1.042	2.494	3	0.826	< 0	0.754	0.757	1.275	1.241	0.847	0.845	1.394	1.443	1.347	0.986	0.743	0.597	0.387	0.537	1.03	1.03	0.447	0.49	0.464	0.855	0.917	1.047	0.273
Glossina brevipalpis M Wings	24	0.575	0.802	0.532	0.446	1.077	1.706	< 0	0.734	0.766	0.736	0.7	0.95	1.544	2.027	1.226	0.715	0.338	2.597	1.291	1.924	0.715	0.971	0.866	3	0.326	1.058	0.55	0.128	0.258	1.513	< 0	0.719	0.617	0.596	0.333	1.199	1.055	1.186	0.505	0.737	1.112	1.657	0.065	1.511	0.781	0.642	0.118	1.453
Glossina morsitans morsitans F abdomen	25	1.963	0.562	0.758	0.499	0.629	0.415	2.128	1.013	1.706	0.916	1.087	0.653	0.693	0.278	0.709	0.797	1.03	< 0	1.252	0.556	0.145	0.44	0.591	0.281	3	0.362	1.451	0.959	2.094	0.732	2.59	1.155	1.593	1.552	1.938	0.696	1.364	0.167	0.804	0.794	0.961	0.755	1.245	0.76	0.363	0.389	1.63	0.422
Glossina morsitans morsitans F head	26	0.372	1.337	0.76	< 0	0.987	1.727	< 0	1.289	0.716	0.918	0.621	1.867	0.952	0.511	1.115	0.432	0.262	1.343	0.371	0.994	0.354	0.256	0.632	1.144	0.357	3	0.57	0.626	0.937	1.951	0.379	1.619	0.835	0.404	0.84	1.348	0.996	1.157	0.259	0.805	0.775	1.508	< 0	1.689	0.51	0.683	0.317	1.347
Glossina morsitans morsitans F legs	27	1.58	0.428	0.668	0.957	1.055	< 0	1.311	0.686	2.326	1.307	1.208	1	0.981	0.174	1.16	1.297	1.182	0.443	1.222	0.229	1.42	0.718	0.769	0.51	1.451	0.518	3	1.168	1.859	1.082	1.592	1.051	2.219	1.548	1.891	0.734	1.413	0.502	1.711	1.176	1.133	0.609	0.838	0.349	0.992	1.066	1.333	0.464
Glossina morsitans morsitans F thorax	28	1.093	0.977	1.141	1.751	1.544	0.848	0.859	0.779	1.22	1.712	1.735	0.091	0.451	1	0.7	0.826	1.227	0.057	0.652	1.181	0.668	1.128	1.343	0.08	0.991	0.608	1.273	3	1.598	0.828	0.66	1.731	1.522	2.23	1.738	0.951	0.876	0.787	1.155	1.954	1.927	0.464	0.182	0.859	1.084	1.899	1.448	< 0
Glossina morsitans morsitans F whole	29	1.971	1.171	1.039	0.931	1.327	0.542	1.797	1.198	1.878	1.53	1.646	0.694	1.392	0.533	1.357	1.584	1.386	0.404	1.424	0.392	1.136	1.24	1.245	0.209	2.116	0.891	1.869	1.535	3	1.047	2.142	1.568	2.222	2.147	2.486	0.896	1.197	0.313	1.363	1.554	1.731	0.469	1.305	1.176	1.314	1.471	1.969	0.231
Glossina morsitans morsitans F wings	30	1.184	1.085	1.301	0.696	1.503	2.083	0.508	1.189	1.145	0.605	1.204	2.322	0.373	0.43	1.133	0.256	0.264	1.28	0.117	0.347	0.668	0.375	0.42	1.431	0.753	1.997	1.085	0.756	1.057	3	0.685	1.53	1.138	0.845	1.192	2.256	0.947	1.149	0.819	0.693	1.065	2.07	< 0	1.448	1.132	0.314	0.757	1.788
Glossina morsitans morsitans M abdomen	31	1.889	0.216	0.805	0.297	0.848	< 0	2.031	0.423	1.477	0.967	1.25	0.7	0.854	0.335	0.653	0.728	0.932	0.15	1.291	0.099	0.588	0.31	0.887	< 0	2.597	0.413	1.606	0.633	2.143	0.655	3	1.116	1.723	1.322	2.143	0.682	1.374	0.063	0.747	0.711	1.003	0.02	1.316	< 0	0.867	0.711	1.717	0.034
Glossina morsitans morsitans M head	32	1.072	1.239	1.163	1.546	1.376	1.039	0.746	1.532	1.478	1.608	1.561	0.86	1.102	1.267	1.168	1.477	1.127	0.499	0.677	1.139	0.365	1.55	1.466	0.786	1.21	1.553	1.118	1.861	1.641	1.557	1.15	3	1.955	1.915	1.764	1.459	1.153	0.859	0.96	1.331	1.526	1.072	0.115	1.621	1.197	1.388	1.257	0.586
Glossina morsitans morsitans M legs	33	1.637	0.731	1.132	1.314	1.481	0.815	1.525	1.261	2.3	1.895	1.584	1.113	1.608	1.309	1.246	1.537	1.375	0.407	1.266	1.158	1.438	1.301	1.455	0.64	1.6	0.862	2.217	1.439	2.233	1.132	1.708	1.888	3	2.097	2.06	1.235	1.362	0.25	1.728	1.605	1.645	0.089	0.466	0.944	1.573	1.743	1.721	0.187
Glossina morsitans morsitans M thorax	34	1.363	0.396	0.379	1.342	1.298	0.631	1.479	0.869	1.723	1.569	1.659	0.644	0.785	1.006	0.901	1.408	1.087	0.41	0.804	1.175	0.947	1.194	1.385	0.617	1.544	0.136	1.574	2.181	2.151	0.83	1.314	1.893	2.078	3	2.105	0.772	1.315	0.694	1.216	1.893	1.767	0.643	1.035	0.637	1.045	1.649	1.769	< 0
Glossina morsitans morsitans M whole	35	1.756	0.496	1.354	1.004	1.418	0.31	1.703	1.203	1.768	1.354	1.511	1.06	0.897	0.635	0.963	1.405	1.316	0.325	1.003	0.718	1.394	1.056	1.004	0.368	1.975	0.827	1.91	1.698	2.505	1.163	2.153	1.716	2.061	2.129	3	1.198	1.536	0.704	1.699	1.592	1.686	1.125	1.145	1.108	1.27	1.579	2.118	0.527
Glossina morsitans morsitans M wings	36	0.923	0.622	1.607	0.069	1.612	1.691	0.468	1.296	0.803	0.403	1.044	1.653	0.857	0.769	0.744	0.129	0.463	1.082	0.758	0.99	0.908	0.279	0.668	1.145	0.674	1.367	0.698	0.843	0.854	2.248	0.635	0.986	1.193	0.708	1.122	3	0.914	0.441	1.361	0.724	0.978	1.644	0.593	1.158	1.44	0.788	0.947	1.495
Glossina pallidipes F abdomen	37	1.356	0.528	0.702	1.108	0.85	0.91	1.216	1.131	1.324	1.465	1.437	0.74	1.174	1.164	0.887	0.742	0.71	1.059	1.165	1.08	0.395	0.582	0.788	1.083	1.368	0.954	1.392	0.942	1.213	1.183	1.359	1.118	1.455	1.321	1.54	1.029	3	1.405	1.045	1.419	2.249	1.59	1.41	1.714	1.554	1.566	1.309	1.713
Glossina pallidipes F head	38	0.645	0.343	0.897	0.779	0.951	0.988	< 0	0.622	0.137	0.279	0.233	0.866	0.696	1.107	0.87	0.088	0.555	1.452	0.73	1.096	0.145	0.596	0.438	1.172	0.199	1.149	0.503	0.711	0.358	1.282	0.045	0.77	0.308	0.745	0.683	0.598	1.424	3	0.74	0.624	1.271	2.199	0.323	2.373	1.308	1.12	0.612	2.007
Glossina pallidipes F legs	39	1.128	0.63	0.681	< 0	0.976	0.091	0.81	0.922	1.753	1.134	1.051	0.792	0.948	0.616	1.339	0.821	1.149	0.62	0.878	0.396	1.347	0.741	0.555	0.467	0.78	0.246	1.703	1.054	1.385	0.872	0.71	0.939	1.725	1.187	1.683	1.407	0.869	0.658	3	1.581	1.558	0.656	1.119	1.175	2.389	1.876	2.009	0.941
Glossina pallidipes F thorax	40	1.266	0.659	0.736	1.6	1.092	0.262	0.135	0.469	1.415	1.588	1.675	0.07	0.378	0.175	0.904	0.589	0.759	0.699	0.858	0.644	0.735	0.95	1.028	0.717	0.806	0.789	1.179	1.941	1.551	0.709	0.731	1.329	1.597	1.883	1.566	0.792	1.306	0.635	1.607	3	2.292	1.05	0.454	0.908	1.566	2.45	1.807	0.529
Glossina pallidipes F whole	41	1.389	1.183	0.751	1.65	1.707	0.904	0.945	0.951	1.149	1.671	1.662	0.598	0.998	0.781	0.916	1.118	0.764	0.749	1.104	0.928	1.026	1.08	1.045	1.09	0.975	0.753	1.133	1.915	1.728	1.073	0.983	1.435	1.652	1.742	1.666	1.253	2.181	1.233	1.564	2.293	3	1.438	0.966	1.602	1.782	2.266	1.8	1.422
Glossina pallidipes F wings	42	0.774	0.355	1.363	0.904	0.425	1.904	0.41	0.522	0.626	0.994	0.623	1.513	0.839	0.753	1.004	0.526	0.74	1.453	0.943	0.857	0.86	0.296	0.462	1.638	0.726	1.437	0.61	0.579	0.409	2.042	< 0	0.56	0.001	0.598	0.961	1.474	1.566	2.161	0.668	1.012	1.416	3	0.224	2.207	1.195	0.635	0.969	2.51
Glossina pallidipes M abdomen	43	1.264	< 0	0.347	< 0	0.711	< 0	1.278	0.318	1.048	0.712	1.034	0.799	0.242	< 0	1.068	0.289	0.888	0.285	0.623	< 0	0.9	0.196	0.47	0.137	1.335	< 0	0.939	0.212	1.497	< 0	1.405	0.302	0.595	1.188	1.141	0.556	1.474	0.408	1.155	0.434	1	0.385	3	0.69	1.017	1.077	1.249	0.754
Glossina pallidipes M head	44	0.606	1.061	1.213	0.9	1.194	1.166	< 0	1.028	0.929	1.109	1.065	0.726	1.015	1.527	1.216	0.551	0.675	1.43	0.628	1.222	0.862	0.797	0.564	1.514	0.77	1.679	0.369	0.811	1.181	1.495	0.305	1.23	< 0	0.682	1.141	1.255	1.68	2.34	1.156	0.89	1.596	2.214	0.68	3	1.611	1.591	0.976	2.324
Glossina pallidipes M legs	45	0.941	0.535	0.928	1.095	1.063	0.368	0.372	0.832	1.202	1.387	1.349	0.992	0.924	0.933	1.25	0.724	1.059	0.722	0.78	1.107	0.807	0.952	0.844	0.78	0.349	0.564	0.974	0.976	1.33	1.143	0.817	1.113	1.562	0.995	1.23	1.461	1.477	1.229	2.383	1.537	1.785	1.233	0.932	1.655	3	2.016	1.816	1.699
Glossina pallidipes M thorax	46	0.837	0.672	0.714	1.555	1.464	< 0	0.032	0.87	1.159	1.512	1.524	0.812	0.648	0.653	1.068	1.133	1.098	0.683	0.574	0.895	0.747	1.02	0.919	0.619	0.407	0.733	1.073	1.868	1.484	0.295	0.731	1.333	1.74	1.65	1.57	0.836	1.485	1.107	1.87	2.45	2.271	0.613	1.04	1.582	2.014	3	1.974	1.197
Glossina pallidipes M whole	47	1.623	< 0	0.843	0.962	0.611	< 0	1.51	0.825	1.806	1.484	1.184	0.52	0.848	0.534	0.865	1.033	1.298	< 0	1.205	0.94	1.113	0.875	1.036	0.25	1.642	0.295	1.351	1.369	1.988	0.746	1.714	1.17	1.728	1.745	2.119	1.02	1.259	0.617	2.016	1.796	1.808	0.979	1.267	0.984	1.819	1.972	3	0.459
Glossina pallidipes M wings	48	0.237	0.797	0.972	< 0	0.482	1.484	< 0	0.99	0.333	0.22	0.221	1.248	0.739	0.585	1.008	0.493	0.435	1.242	0.295	0.371	< 0	< 0	0.357	1.468	0.376	1.236	0.472	< 0	0.167	1.862	< 0	0.758	0.174	< 0	0.479	1.711	1.695	1.949	0.96	0.575	1.424	2.509	0.759	2.341	1.72	1.224	0.439	3
Glossina palpalis gambiensis F abdomen	49	1.215	< 0	0.041	0.491	0.235	< 0	1.454	0.512	1.092	< 0	0.726	< 0	0.815	< 0	0.522	< 0	0.654	0.315	0.878	< 0	1.097	< 0	0.549	< 0	1.643	0.034	1.488	0.956	1.503	0.403	1.79	0.484	1.264	0.85	1.565	0.82	0.972	0.379	0.681	0.723	0.652	0.56	1.029	0.164	0.381	0.703	1.364	0.652
Glossina palpalis gambiensis F head	50	0.993	1	1.214	0.738	0.811	1.195	0.54	1.228	1.077	0.75	0.97	1.315	1.131	0.95	1.37	0.464	0.608	1.043	0.19	0.57	0.518	0.408	1.237	0.963	0.812	1.611	1.016	0.786	0.858	1.509	0.652	1.581	1.148	0.898	0.901	1.491	0.942	1.28	0.617	0.852	0.575	1.115	0.681	1.161	1.114	0.962	0.887	0.677
Glossina palpalis gambiensis F legs	51	1.557	0.541	0.512	0.856	1.082	< 0	1.515	0.967	1.908	1.084	0.944	0.739	1.167	0.173	1.436	1.492	1.514	0.48	1.569	0.299	1.547	0.799	0.918	0.61	1.289	0.097	1.957	0.599	1.691	< 0	1.512	0.729	1.822	1.415	1.878	0.461	1.325	< 0	1.79	1.34	1.294	0.337	0.855	0.29	1.159	1.319	1.725	0.059
Glossina palpalis gambiensis F thorax	52	1.295	1.057	0.609	1.76	1.425	0.227	0.706	0.851	1.206	1.731	1.657	< 0	0.571	0.479	0.887	1.139	1.108	0.136	0.756	0.95	0.252	1.335	1.314	0.223	0.874	0.363	1.044	2.226	1.386	0.401	0.74	1.456	1.441	1.87	1.091	0.624	1.152	0.833	1.547	2.574	2.267	0.377	0.037	1.091	1.53	2.191	1.684	0.582
Glossina palpalis gambiensis F whole	53	0.647	0.719	1.157	1.645	1.666	0.777	0.185	0.995	0.968	1.303	1.488	0.764	0.66	0.903	0.82	0.061	0.673	0.897	0.651	0.963	0.346	0.575	0.699	0.758	0.546	0.935	1.052	1.782	1.275	0.961	0.548	1.419	1.501	1.461	1.367	1.12	1.593	1.831	1.63	2.123	2.096	1.676	0.642	2.088	1.975	2.327	1.66	1.766
Glossina palpalis gambiensis F wings	54	1.011	1.051	1.387	0.645	0.902	1.767	0.152	1.067	1.213	0.946	1.11	1.639	1.352	1.276	1.077	0.499	< 0	1.579	0.771	1.257	< 0	0.115	0.677	1.911	0.429	1.837	0.886	0.496	1.275	1.926	0.895	1.095	1.158	1.053	1.266	1.293	1.661	1.699	0.625	0.683	1.482	2.089	0.32	2.121	1.175	1.491	0.867	2.093
Glossina palpalis gambiensis M abdomen	55	1.339	0.636	0.963	0.197	0.307	< 0	1.809	0.575	1.087	0.609	0.916	0.461	0.883	0.404	1.013	0.572	0.521	0.215	0.986	0.308	0.471	0.388	0.478	0.489	1.601	0.393	1.123	0.045	1.325	0.621	1.758	0.25	1.1	0.925	1.724	0.334	1.859	0.919	0.825	0.769	1.405	0.805	1.857	1.18	0.809	0.91	1.632	1.085
Glossina palpalis gambiensis M head	56	0.627	2.095	0.066	< 0	0.809	1.425	0.252	1.487	0.805	0.739	0.461	1.596	0.946	0.822	1.162	0.425	0.695	1.24	< 0	0.633	0.557	0.332	0.392	1.138	0.466	2.169	0.403	0.557	0.558	1.534	0.049	1.336	0.777	0.677	0.838	1.376	1.112	1.129	0.672	0.407	0.596	1.279	< 0	1.308	1.096	0.879	0.289	1.016
Glossina palpalis gambiensis M legs	57	1.016	0.515	1.311	0.816	0.668	< 0	1.11	0.733	1.447	1.136	0.77	0.238	1.01	0.234	1.13	0.833	1.183	0.291	1.026	0.445	1.539	0.562	0.412	< 0	0.928	< 0	1.531	1.031	1.64	0.211	1.256	0.977	1.701	1.018	1.705	0.725	0.98	< 0	2.036	1.497	1.25	0.328	1.186	0.772	1.582	1.6	1.899	0.476
Glossina palpalis gambiensis M thorax	58	0.865	0.987	1.564	1.867	1.387	0.86	0.834	0.51	1.18	1.658	1.501	0.312	0.17	0.504	0.823	1.207	1.497	< 0	0.87	1.036	0.563	1.099	1.527	0.745	0.801	1.026	0.574	1.731	1.207	1.133	0.735	1.495	1.401	1.318	1.194	1.146	0.965	0.186	0.642	1.283	1.113	0.506	0.554	0.659	1.047	1.327	1.028	< 0
Glossina palpalis gambiensis M whole	59	1.105	1.065	1.387	1.135	1.606	1.345	0.565	0.933	1.116	1.124	1.45	1.227	0.64	0.513	0.903	0.371	0.535	0.737	0.454	0.536	0.461	0.652	0.743	0.734	0.914	1.159	0.652	1.219	0.884	1.697	0.455	1.68	1.116	0.982	1.106	1.488	1.176	1.618	1.118	1.147	1.269	1.88	0.385	1.819	1.489	1.477	1.08	1.833
Glossina palpalis gambiensis M wings	60	1.274	1.199	< 0	0.407	0.934	1.798	0.631	1.314	1.261	1.11	0.985	1.684	1.493	1.314	1.178	0.713	0.543	1.444	0.88	1.252	0.006	0.604	0.918	1.775	0.951	1.749	1.116	0.657	1.212	2.007	0.76	1.479	1.077	0.909	1.169	1.462	1.666	1.912	0.709	0.693	1.449	2.081	0.219	2.025	1.412	1.158	0.981	1.966
Value description:
2.300 to 3.000 (dark green)	Higlhy probable species matching
2.000 to 2.999 (light green)	Probable species matching
1.700 to 1.999 (yellow)	Probable genus matching
0.000 to 1.699 (no shade)	No matching
[truncated: 12 more columns]
