# Supplementary material for: Identification of Tsetse (Glossina spp.) Using Matrix-Assisted Laser Desorption/Ionisation Time of Flight Mass Spectrometry
Source: PLoS Negl Trop Dis. 2013 Jul 11;7(7):e2305. doi: 10.1371/journal.pntd.0002305 (PMC3708848; doi:10.1371/journal.pntd.0002305)
Supplement: Table S3 — Identification results of freshly extracted tsetse samples. The insect proteins from whole insects and its body parts were extracted using formic acid/acetonitrile. 1.0 µl of the extracted was spotted on the target plate, air dried, 1.0 µl of saturated HCCA matrix was overlaid and dried completely. The result interpretation was carried out in accordance to the manufacturer's recommended cutoff log score values for species (≥2.0 to 3.0), genus (≥1.7 to 1.9) and the value lesser than 1.69 indicated that the samples were not reliable matched with any of the reference spectra. (XLSX) [file pntd.0002305.s003.xlsx]

## Sheet: Sheet1
Sample description	S.No	Same species				In corrrect species
		same sex / same body-part	different sex / same body-part	Same sex/ other body parts	Different sex/ other body parts
Glossina austeni F abdomen	1	2.301	1.899	1.624	1.439	1.698
Glossina austeni F Head	2	2.296	0.744	1.301	1.079	1.204
Glossina austeni F legs	3	2.584	0.984	1.795	1.501	1.435
Glossina austeni F Thorax	4	2.558	2.097	2.063	1.686	1.594
Glossina austeni F Whole	5	2.616	1.94	2.022	2.061	1.575
Glossina austeni F wings	6	2.324	2.3	1.413	1.269	2.048
Glossina austeni M abdomen	7	2.774	2.201	1.523	1.523	2.064
Glossina austeni M Head	8	2.13	1.328	1.136	1	1.701
Glossina austeni M legs	9	2.58	1.236	1.616	1.676	2.186
Glossina austeni M Thorax	10	2.432	2.211	2.075	1.819	1.653
Glossina austeni M Whole	11	2.121	2.007	2.113	1.754	1.737
Glossina austeni M wings	12	2.217	2.2	1.456	1.486	2.077
Glossina brevipalpis F abdomen	13	2.562	2.022	1.672	1.579	1.521
Glossina brevipalpis F Head	14	2.612	2.44	1.903	2.016	1.236
Glossina brevipalpis F legs	15	2.568	1.907	2.33	1.815	1.421
Glossina brevipalpis F Thorax	16	2.39	2.362	1.656	2.062	1.407
Glossina brevipalpis F whole	17	2.667	2.028	2.073	1.955	1.377
Glossina brevipalpis F wings	18	2.501	2.426	1.871	1.649	1.553
Glossina brevipalpis M abdomen	19	2.493	2.221	1.775	1.763	1.669
Glossina brevipalpis M Head	20	2.599	2.421	2.001	1.666	1.313
Glossina brevipalpis M legs	21	2.067	1.631	1.471	1.901	1.265
Glossina brevipalpis M Thorax	22	2.508	2.226	2.303	1.804	1.483
Glossina brevipalpis M whole	23	2.607	2.043	2.348	2.199	1.434
Glossina brevipalpis M Wings	24	2.413	2.345	1.569	1.77	1.958
Glossina morsitans morsitans F abdomen	25	2.334	2.299	1.966	1.967	2
Glossina morsitans morsitans F Head	26	2.378	1.542	1.893	1.542	1.806
Glossina morsitans morsitans F legs	27	2.507	2.324	1.979	1.944	2.137
Glossina morsitans morsitans F Thorax	28	2.607	1.981	1.574	1.766	2.098
Glossina morsitans morsitans F Whole	29	2.474	2.406	2.411	2.374	2.018
Glossina morsitans morsitans F wings	30	2.103	1.897	1.26	1.067	1.863
Glossina morsitans morsitans M abdomen	31	2.347	2.265	1.872	1.684	1.708
Glossina morsitans morsitans M Head	32	2.333	1.668	1.709	1.741	1.573
Glossina morsitans morsitans M legs	33	2.473	2.095	2.057	2.03	2.08
Glossina morsitans morsitans M Thorax	34	2.503	1.945	1.939	1.936	1.78
Glossina morsitans morsitans M Whole	35	2.516	2.303	2.264	2.151	2.103
Glossina morsitans morsitans M wings	36	2.168	2.066	1.611	1.625	1.834
Glossina pallidipes F abdomen	37	2.441	1.926	1.96	1.793	2.034
Glossina pallidipes F head	38	2.385	2.371	2.294	2.059	2.167
Glossina pallidipes F legs	39	2.527	2.288	1.546	1.683	1.679
Glossina pallidipes F thorax	40	2.485	2.046	2.088	1.526	2.32
Glossina pallidipes F whole	41	2.513	2.333	2.079	1.84	2.014
Glossina pallidipes F wings	42	2.466	2.201	2.047	2.115	1.93
Glossina pallidipes M abdomen	43	2.18	2.17	1.829	1.618	2.156
Glossina pallidipes M head	44	2.127	1.816	1.966	1.716	1.978
Glossina pallidipes M legs	45	2.651	2.376	2.028	2.034	2.101
Glossina pallidipes M thorax	46	2.595	2.253	2.053	1.932	2.045
Glossina pallidipes M whole	47	2.485	1.687	1.677	1.806	1.955
Glossina pallidipes M wings	48	2.512	2.112	2.078	1.771	1.816
Glossina palpalis gambiensis F abdomen	49	2.678	1.867	1.521	1.553	1.871
Glossina palpalis gambiensis F Head	50	2.199	1.718	0.978	1.293	1.812
Glossina palpalis gambiensis F legs	51	2.724	1.678	1.671	1.589	1.958
Glossina palpalis gambiensis F Thorax	52	2.537	1.632	2.143	1.383	2.492
Glossina palpalis gambiensis F Whole	53	2.595	1.418	2.051	1.721	2.365
Glossina palpalis gambiensis F wings	54	2.157	2.15	1.398	1.396	1.728
Glossina palpalis gambiensis M abdomen	55	2.227	1.454	1.013	1.313	1.715
Glossina palpalis gambiensis M Head	56	2.094	2.04	1.199	1.292	1.883
Glossina palpalis gambiensis M legs	57	2.045	1.924	1.115	1.29	1.733
Glossina palpalis gambiensis M Thorax	58	2.443	1.324	1.747	1.299	1.591
Glossina palpalis gambiensis M Whole	59	2.231	1.53	1.541	1.661	1.728
Glossina palpalis gambiensis M wings	60	2.17	2.185	1.601	1.63	1.826
Value description:
2.300 to 3.000 (dark green)	Higlhy probable species matching
2.000 to 2.999 (light green)	Probable species matching
1.700 to 1.999 (yellow)	Probable genus matching
0.000 to 1.699 (no shade)	No matching
